# Supplementary material for: Temperature-Dependent Optical Properties of Oxidized Graphenes
Source: Nanomaterials (Basel). 2023 Aug 7;13(15):2263. doi: 10.3390/nano13152263 (PMC10421430; doi:10.3390/nano13152263)
Supplement: Supplementary file 1 [file nanomaterials-13-02263-s001.zip]

Archive with 1 entries (1 files):
- nanomaterials-2478938-supplementary.pdf
